# Supplementary material for: Familiarity of an environment prevents song suppression in isolated zebra finches
Source: PLoS One. 2025 Jan 9;20(1):e0307126. doi: 10.1371/journal.pone.0307126 (PMC11717181; doi:10.1371/journal.pone.0307126)
Supplement: S1 Data — (ZIP) [file pone.0307126.s001.zip]

Archive with 4 entries (3 files):
- DataFile/
- DataFile/ReadMe.txt
- DataFile/SingingRateZaiEtAl2024.csv
- DataFile/SongdetectionsZaiEtAl2024.h5
