# Supplementary material for: Familiarity of an environment prevents song suppression in isolated zebra finches
Source: PLoS One. 2025 Jan 9;20(1):e0307126. doi: 10.1371/journal.pone.0307126 (PMC11717181; doi:10.1371/journal.pone.0307126)
Supplement: S1 Data — (ZIP) [file pone.0307126.s001.zip › DataFile/ReadMe.txt]

This is the ReadMe file for the publication: Familiarity of an environment prevents song suppression in isolated zebra finches. A.T. Zai, D.I. Rodrigues, A.E. Stepien, C. Lorenz, N. Giret, Iris Adam, and R.H.R. Hahnloser. PLOS ONE (2024).

Email: rich@ini.ethz.ch
Work address: Institute of Neuroinformatics, Winterthurerstrasse 8057,
ETH Zurich and University of Zurich

--------------------

The file SingingRateZaiEtAl2024.csv provides a summary of all singing rate statistics displayed in the figures.

This HDF5 file contains the data used to produce the figures. The data is organized into datasets, each associated with a different male zebra finch. Each dataset includes information on the bird's identity, the timestamps of a particular song syllable (used as place holders for song motifs), and details about the experimental groups.

More specifically, each dataset (bird1, bird2, etc.) contains the following information:

    BirdName: A string representing the bird's identity (e.g., g14p4).

    Group: A description of the bird's experimental group or condition (e.g., naive-solo).

    Timestamps: An array of UTC times (in units of days) corresponding to the onset times of a particular song syllable used as place holder for a song motif.

    T0: The UTC time of the recording start (e.g., 735951).

    Ti: The time of either an event (relative to T0) or a time interval. 

    TiLabel: A label describing the event at Ti (e.g., StartIsolation) or a description of the interval Ti.

    Comment: A field for notes or comments (e.g. 'no recordings with social companion'
	 for some of the birds in the transient-solo-naive group that were recorded in isolation)
