# Supplementary material for: Familiarity of an environment prevents song suppression in isolated zebra finches
Source: PLoS One. 2025 Jan 9;20(1):e0307126. doi: 10.1371/journal.pone.0307126 (PMC11717181; doi:10.1371/journal.pone.0307126)
Supplement: S1 Data — (ZIP) [file pone.0307126.s001.zip › DataFile/SingingRateZaiEtAl2024.csv]

ID	Group	Nm3	Nm2	Nm1	N0	N1	N2	N3	N4	N5	N6	Nm1_2hrpre	Nm1_2hrpost	N0_2hrpre	N0_2hrpost	N4plus	N0_ctrl	N1_ctrl	N2_ctrl	N3_ctrl	N4_ctrl	avgN_2hrpre	avgN_2hrpost
g14p4	naive-solo	NaN	NaN	NaN	0	312	570	769	940	1179	1529	NaN	NaN	NaN	NaN	NaN	NaN	NaN	NaN	NaN	NaN	NaN	NaN
g18o11	naive-solo	NaN	NaN	NaN	264	1268	3612	4282	4414	4359	4455	NaN	NaN	NaN	NaN	NaN	NaN	NaN	NaN	NaN	NaN	NaN	NaN
b14g16	naive-solo	NaN	NaN	NaN	0	206	591	1275	1076	1535	2250	NaN	NaN	NaN	NaN	NaN	NaN	NaN	NaN	NaN	NaN	NaN	NaN
g17o14	naive-solo	NaN	NaN	NaN	249	856	2665	2445	2229	2420	2502	NaN	NaN	NaN	NaN	NaN	NaN	NaN	NaN	NaN	NaN	NaN	NaN
g16p13	naive-solo	NaN	NaN	NaN	0	531	830	1369	1287	1159	1477	NaN	NaN	NaN	NaN	NaN	NaN	NaN	NaN	NaN	NaN	NaN	NaN
g10o17	naive-solo	NaN	NaN	NaN	4	1020	1352	2278	1224	2690	3047	NaN	NaN	NaN	NaN	NaN	NaN	NaN	NaN	NaN	NaN	NaN	NaN
g15o20	naive-solo	NaN	NaN	NaN	97	778	1774	1787	2591	2107	2911	NaN	NaN	NaN	NaN	NaN	NaN	NaN	NaN	NaN	NaN	NaN	NaN
b13g20	naive-solo	NaN	NaN	NaN	419	1598	2590	2621	3409	3642	3286	NaN	NaN	NaN	NaN	NaN	NaN	NaN	NaN	NaN	NaN	NaN	NaN
g11o12	familiar-solo	NaN	NaN	NaN	985	3199	3742	4624	4314	5878	5441	NaN	NaN	NaN	NaN	NaN	NaN	NaN	NaN	NaN	NaN	NaN	NaN
b7g11	familiar-solo	NaN	NaN	NaN	1907	2798	3270	3197	2546	3433	3119	NaN	NaN	NaN	NaN	NaN	NaN	NaN	NaN	NaN	NaN	NaN	NaN
g10o16	familiar-solo	NaN	NaN	NaN	1584	2768	2977	1740	1764	2719	2525	NaN	NaN	NaN	NaN	NaN	NaN	NaN	NaN	NaN	NaN	NaN	NaN
g10y16	familiar-solo	NaN	NaN	NaN	875	1835	2025	2333	2222	2604	663	NaN	NaN	NaN	NaN	NaN	NaN	NaN	NaN	NaN	NaN	NaN	NaN
b4g13b	familiar-solo	NaN	NaN	NaN	6192	5357	3860	1570	4105	6365	5016	NaN	NaN	NaN	NaN	NaN	NaN	NaN	NaN	NaN	NaN	NaN	NaN
g14p3b	familiar-solo	NaN	NaN	NaN	228	1280	2208	1827	2389	1669	377	NaN	NaN	NaN	NaN	NaN	NaN	NaN	NaN	NaN	NaN	NaN	NaN
g14p8	familiar-solo	NaN	NaN	NaN	0	17	50	139	241	282	205	NaN	NaN	NaN	NaN	NaN	NaN	NaN	NaN	NaN	NaN	NaN	NaN
g15y11	familiar-solo	NaN	NaN	NaN	227	1112	1796	2118	2574	2806	2516	NaN	NaN	NaN	NaN	NaN	NaN	NaN	NaN	NaN	NaN	NaN	NaN
b2o3	naive-duo	NaN	NaN	NaN	134	921	1814	1161	1150	NaN	NaN	NaN	NaN	NaN	NaN	NaN	NaN	NaN	NaN	NaN	NaN	NaN	NaN
b3y15	naive-duo	NaN	NaN	NaN	56	14	5	35	NaN	NaN	NaN	NaN	NaN	NaN	NaN	NaN	NaN	NaN	NaN	NaN	NaN	NaN	NaN
b7o5	naive-duo	NaN	NaN	NaN	171	229	60	107	NaN	NaN	NaN	NaN	NaN	NaN	NaN	NaN	NaN	NaN	NaN	NaN	NaN	NaN	NaN
b7y12	naive-duo	NaN	NaN	NaN	1628	1965	833	1776	NaN	NaN	NaN	NaN	NaN	NaN	NaN	NaN	NaN	NaN	NaN	NaN	NaN	NaN	NaN
b7o8	naive-duo	NaN	NaN	NaN	0	762	409	1533	925	NaN	NaN	NaN	NaN	NaN	NaN	NaN	NaN	NaN	NaN	NaN	NaN	NaN	NaN
b7p3	naive-duo	NaN	NaN	NaN	591	460	353	590	636	NaN	NaN	NaN	NaN	NaN	NaN	NaN	NaN	NaN	NaN	NaN	NaN	NaN	NaN
b7o17	naive-duo	NaN	NaN	NaN	980	1786	2509	2671	1601	NaN	NaN	NaN	NaN	NaN	NaN	NaN	NaN	NaN	NaN	NaN	NaN	NaN	NaN
b7o18	naive-duo	NaN	NaN	NaN	0	20	2	3	848	NaN	NaN	NaN	NaN	NaN	NaN	NaN	NaN	NaN	NaN	NaN	NaN	NaN	NaN
b7p5	naive-duo	NaN	NaN	NaN	383	602	568	619	932	NaN	NaN	NaN	NaN	NaN	NaN	NaN	NaN	NaN	NaN	NaN	NaN	NaN	NaN
b7p8	naive-duo	NaN	NaN	NaN	400	137	270	405	473	NaN	NaN	NaN	NaN	NaN	NaN	NaN	NaN	NaN	NaN	NaN	NaN	NaN	NaN
b7p19	naive-duo	NaN	NaN	NaN	663	1165	1861	1517	1594	NaN	NaN	NaN	NaN	NaN	NaN	NaN	NaN	NaN	NaN	NaN	NaN	NaN	NaN
b8o5	naive-duo	NaN	NaN	NaN	616	1444	1712	1168	1108	NaN	NaN	NaN	NaN	NaN	NaN	NaN	NaN	NaN	NaN	NaN	NaN	NaN	NaN
b7p20	naive-duo	NaN	NaN	NaN	759	934	1577	758	1821	NaN	NaN	NaN	NaN	NaN	NaN	NaN	NaN	NaN	NaN	NaN	NaN	NaN	NaN
b8y15	naive-duo	NaN	NaN	NaN	1680	2026	2427	1166	2349	NaN	NaN	NaN	NaN	NaN	NaN	NaN	NaN	NaN	NaN	NaN	NaN	NaN	NaN
b8y16	naive-duo	NaN	NaN	NaN	440	277	512	NaN	NaN	NaN	NaN	NaN	NaN	NaN	NaN	NaN	NaN	NaN	NaN	NaN	NaN	NaN	NaN
b7g11	same-duo	NaN	NaN	NaN	NaN	NaN	NaN	NaN	NaN	NaN	NaN	NaN	NaN	NaN	NaN	1445	NaN	NaN	NaN	NaN	NaN	NaN	NaN
g10o16	same-duo	NaN	NaN	NaN	NaN	NaN	NaN	NaN	NaN	NaN	NaN	NaN	NaN	NaN	NaN	883	NaN	NaN	NaN	NaN	NaN	NaN	NaN
g10y16	same-duo	NaN	NaN	NaN	NaN	NaN	NaN	NaN	NaN	NaN	NaN	NaN	NaN	NaN	NaN	1164	NaN	NaN	NaN	NaN	NaN	NaN	NaN
g10o17	same-duo	NaN	NaN	NaN	NaN	NaN	NaN	NaN	NaN	NaN	NaN	NaN	NaN	NaN	NaN	1182	NaN	NaN	NaN	NaN	NaN	NaN	NaN
gw352	same-duo	NaN	NaN	NaN	NaN	NaN	NaN	NaN	NaN	NaN	NaN	NaN	NaN	NaN	NaN	743	NaN	NaN	NaN	NaN	NaN	NaN	NaN
gw342	same-duo	NaN	NaN	NaN	NaN	NaN	NaN	NaN	NaN	NaN	NaN	NaN	NaN	NaN	NaN	1024	NaN	NaN	NaN	NaN	NaN	NaN	NaN
gw352	same-solo	948	976	743	1248	1024	735	1443	NaN	NaN	NaN	87	274	135	366	NaN	NaN	NaN	NaN	NaN	NaN	NaN	NaN
gw342	same-solo	1402	1024	1016	4115	3420	3359	2638	NaN	NaN	NaN	223	83	350	772	NaN	NaN	NaN	NaN	NaN	NaN	NaN	NaN
gw73	same-solo	386	605	614	2041	1629	1222	0	NaN	NaN	NaN	76	93	50	373	NaN	NaN	NaN	NaN	NaN	NaN	NaN	NaN
by473	same-solo	2567	3191	3675	6264	6789	5134	5213	NaN	NaN	NaN	427	627	904	0	NaN	NaN	NaN	NaN	NaN	NaN	NaN	NaN
by467	same-solo	2094	2099	2256	6177	5250	5629	5291	NaN	NaN	NaN	396	279	769	785	NaN	NaN	NaN	NaN	NaN	NaN	NaN	NaN
by455	same-solo	222	264	1115	1588	2185	1334	1516	NaN	NaN	NaN	100	20	310	237	NaN	NaN	NaN	NaN	NaN	NaN	NaN	NaN
by442	same-solo	81	1084	2191	2220	3679	2844	2724	NaN	NaN	NaN	258	297	611	0	NaN	NaN	NaN	NaN	NaN	NaN	NaN	NaN
by424	same-solo	1649	1454	1720	2830	2088	2158	2007	NaN	NaN	NaN	291	303	247	392	NaN	NaN	NaN	NaN	NaN	NaN	NaN	NaN
by423	same-solo	1687	2336	1844	2986	2658	2207	2260	NaN	NaN	NaN	378	282	153	233	NaN	NaN	NaN	NaN	NaN	NaN	NaN	NaN
by319	same-solo	40	29	41	3	448	587	330	NaN	NaN	NaN	3	0	1	0	NaN	NaN	NaN	NaN	NaN	NaN	NaN	NaN
by468	same-solo	1977	2512	3062	4773	4764	4500	4340	NaN	NaN	NaN	425	495	351	607	NaN	NaN	NaN	NaN	NaN	NaN	NaN	NaN
by422	same-solo	2329	2563	2362	3327	2980	3410	2831	NaN	NaN	NaN	700	297	469	130	NaN	NaN	NaN	NaN	NaN	NaN	NaN	NaN
gw138	same-solo	16	3	0	0	0	0	0	NaN	NaN	NaN	0	0	0	0	NaN	NaN	NaN	NaN	NaN	NaN	NaN	NaN
b12b13	transient-solo-same	NaN	NaN	NaN	0	109.435078379178	164.052709527969	210	168.223589276221	NaN	NaN	NaN	NaN	NaN	NaN	NaN	5.30612244897959	130.984070646892	154.179166824896	131.818181818182	69.8716488190172	88.3	105.4
g19g20	transient-solo-same	NaN	NaN	NaN	16.078431372549	122.352941176471	93.8834574524407	0	67.7631114562011	NaN	NaN	NaN	NaN	NaN	NaN	NaN	63.5294117647058	52.5490196078432	73.0596830550948	115.932203389831	165.878449918826	85.7	46.4
o16o15	transient-solo-same	NaN	NaN	NaN	391.680992348401	66.3672320171616	466.483887630628	445.9701148099	634.755932509249	NaN	NaN	NaN	NaN	NaN	NaN	NaN	37.4153099403378	42.9040691828116	83.8399491397465	81.3477182253505	135.342416313273	147.1	403.5
p4p5	transient-solo-same	NaN	NaN	NaN	94.8362622900055	151.538461538462	123.138103045313	160.497993775078	65.9635523422651	NaN	NaN	NaN	NaN	NaN	NaN	NaN	23.6122938762871	53.0769230769231	85.4641225102034	121.123485956425	134.535832743264	100.9	116.6
r1r2	transient-solo-same	NaN	NaN	NaN	99.5305827127378	148.973886957115	60.5167814627543	59.628069913912	162.042345027899	NaN	NaN	NaN	NaN	NaN	NaN	NaN	81.8833162743091	53.8624122179041	73.2571565075447	131.181753810606	153.634487502866	332.9	100.1
s7s8	transient-solo-same	NaN	NaN	NaN	325.333333333333	75.7524971509016	110.389179871378	228.822718294637	292.927930964741	NaN	NaN	NaN	NaN	NaN	NaN	NaN	71	21.4520345914058	68.6203010011271	76.0257891402377	186.745769567855	156	220.1
y1y2	transient-solo-same	NaN	NaN	NaN	199.77876847786	172.042297875162	36.0750360750361	142.582667610476	130.530365485023	NaN	NaN	NaN	NaN	NaN	NaN	NaN	37.2071196326216	29.1709483873106	98.3519404572037	158.088111369535	98.9282769991757	68.4	151.9
tut-o16o15-b7o17	transient-solo-naive	NaN	NaN	NaN	0	0	0	0	0	NaN	NaN	NaN	NaN	NaN	NaN	NaN	0	0	40.3333333333333	47.6033058244656	149.5	154.5	0
tut-o16o15-b7o18	transient-solo-naive	NaN	NaN	NaN	0	0	0	0	0	NaN	NaN	NaN	NaN	NaN	NaN	NaN	0	0	87.3333333333333	47.6033058244656	149.5	144.125	0
tut-s7s8-b7o5	transient-solo-naive	NaN	NaN	NaN	0	0	0	0	0	NaN	NaN	NaN	NaN	NaN	NaN	NaN	0	17.75	112	168	190.25	87.625	0
tut-s7s8-b7y12	transient-solo-naive	NaN	NaN	NaN	0	0	20.3333333333333	13.5	22	NaN	NaN	NaN	NaN	NaN	NaN	NaN	0	0.5	105	156	161	202.375	10.375
tut-y1y2-b7o8	transient-solo-naive	NaN	NaN	NaN	0	0	3.66666666666667	24	22	NaN	NaN	NaN	NaN	NaN	NaN	NaN	0	12.5	21.6666666666667	147	150.5	177.75	4.625
tut-y1y2-b7p3	transient-solo-naive	NaN	NaN	NaN	0	0	1.66666666666667	7	1.5	NaN	NaN	NaN	NaN	NaN	NaN	NaN	0	23	61.5	149.75	184.25	94.5	1.625
tut-b12b13-tutA	transient-solo-naive	NaN	NaN	NaN	0	7.00000000000001	13	9.75000000000001	6.5	NaN	NaN	NaN	NaN	NaN	NaN	NaN	0	0	107	129.5	214	NaN	NaN
tut-b12b13-tutB	transient-solo-naive	NaN	NaN	NaN	0	0	0	2.75	1.25	NaN	NaN	NaN	NaN	NaN	NaN	NaN	0	0	119	196.5	260.75	NaN	NaN
tut-g19g20-tutA	transient-solo-naive	NaN	NaN	NaN	0	0	0	0	0	NaN	NaN	NaN	NaN	NaN	NaN	NaN	0	0.5	105	156	161	NaN	NaN
tut-g19g20-tutB	transient-solo-naive	NaN	NaN	NaN	0	1	0.666666666666666	1.5	0	NaN	NaN	NaN	NaN	NaN	NaN	NaN	0	35	112	168	190.25	NaN	NaN
tut-p4p5-tutA	transient-solo-naive	NaN	NaN	NaN	0.952380952380951	9	2.33333333333333	8.1148871292972	13.75	NaN	NaN	NaN	NaN	NaN	NaN	NaN	0	35	112	167.461761668224	190.25	NaN	NaN
tut-p4p5-tutB	transient-solo-naive	NaN	NaN	NaN	0	0	0	0	0	NaN	NaN	NaN	NaN	NaN	NaN	NaN	0	35	98	141.641666256824	131.75	NaN	NaN
tut-r1r2-tutA	transient-solo-naive	NaN	NaN	NaN	0	0	0	0	0	NaN	NaN	NaN	NaN	NaN	NaN	NaN	0	0	107	129.5	214	NaN	NaN
tut-r1r2-tutB	transient-solo-naive	NaN	NaN	NaN	0	0	0	0	0	NaN	NaN	NaN	NaN	NaN	NaN	NaN	0	0	119	196.5	260.75	NaN	NaN
